# Supplementary material for: Efficient Synthesis of Imine-Carboxylic Acid Functionalized Compounds: Single Crystal, Hirshfeld Surface and Quantum Chemical Exploration
Source: Molecules. 2023 Mar 27;28(7):2967. doi: 10.3390/molecules28072967 (PMC10096040; doi:10.3390/molecules28072967)
Supplement: Supplementary file 1 [file molecules-28-02967-s001.zip]

Archive with 1 entries (1 files):
- molecules-2253469-supplementary.pdf
